# Supplementary material for: HDAC Inhibitors Enhance Efficacy of the Oncolytic Adenoviruses Ad∆∆ and Ad-3∆-A20T in Pancreatic and Triple-Negative Breast Cancer Models
Source: Viruses. 2022 May 9;14(5):1006. doi: 10.3390/v14051006 (PMC9143155; doi:10.3390/v14051006)
Supplement: Supplementary file 1 [file viruses-14-01006-s001.zip]

Archive with 1 entries (1 files):
- viruses-1687352-supplementary.pdf
